# Supplementary material for: Exploring the structural landscape of DNA maintenance proteins
Source: Nat Commun. 2024 Sep 5;15:7748. doi: 10.1038/s41467-024-49983-7 (PMC11377751; doi:10.1038/s41467-024-49983-7)
Supplement: Supplementary file 8 — Source Data [file 41467_2024_49983_MOESM8_ESM.xlsx]

## Sheet: Figure 1b
Figure 1b	Protein domain	Number of new proteins
	SAP	19
	SANT (Myb)	10
	ARM/HEAT	9
	TUDOR	8
	UBA	7
	OB fold	6
	NNCH	5
	MIS18/CULT	4
	PARP	4
	PARG	4
	Metallo-beta-lactamase	3
	SLD2	3
	WSD	3
	BAH	2
	BRCT	2
	DDE endonuclease	2
	DSP	2
	ERCC4	2
	FLAP exonucleae	2
	KU70/80	2
	UVR nuclease	2
	Beta-TrCP	1
	GYR	1
	MACRO	1
	MPN/JAP	1
	POLO box	1
	RFC1 CD	1
	SPOC	1
	CUE	1
	YEATS	1
	ALBA	1

## Sheet: Figure 1c
Figure 1c
Query alignment for all three software is Hhblits output for human RPA1 OB2 with 3 iterative cycles		HHsearch	HMMER	Compass
	RPA1_OB2 (E < 0.01, iteration 1)	46	40	10
	BARD1_BRCT (E<0.01, iteration 1)	72	64	8
	MYB_SANT (E<0.01, iteration 1)	105	70	25

## Sheet: Figure 1f
Figure 1f
M1AP receiprocal profile-HMM search
Hit	Name	Probability	E-value	Score	SS	Aligned cols	Target Length		"-Log10 E value"
XP_011530856.1	PREDICTED: meiosis 1 arrest protein isoform X7 [Homo sapiens]	99.93	2.9e-25	192.18	12.6	151	286		24.5376
NP_066964.1	X-ray repair cross-complementing protein 5 [Homo sapiens]	99.89	6.1e-23	184.23	10.4	136	732		22.2147
NP_001275905.1	X-ray repair cross-complementing protein 6 isoform 1 [Homo sapiens]	99.88	2.9e-22	174.74	10.1	136	609		21.5376
XP_006720771.1	PREDICTED: von Willebrand factor A domain-containing protein 9 isoform X1 [Homo sapiens]	96.6	0.0021	59.45	1	91	550		2.67778
PF03730.18	; Ku_C ; Ku70/Ku80 C-terminal arm	51.54	31	24.1	1.7	19	92		-1.49136
NP_001265240.1	dnaJ homolog subfamily B member 14 isoform 3 [Homo sapiens]	31.5	110	24.68	2.1	16	109		-2.04139
PF06919.15	; Phage_T4_Gp30_7 ; Phage Gp30.7 protein	19.27	450	23.37	3.5	36	121		-2.65321
PF13822.10	; ACC_epsilon ; Acyl-CoA carboxylase epsilon subunit	14.49	530	18.86	2.5	17	60		-2.72428
PF17438.6	; DUF5417 ; Family of unknown function (DUF5417)	13.25	700	21.23	3.1	31	90		-2.8451
PF20219.2	; DUF6579 ; Family of unknown function (DUF6579)	12.54	1000	22.77	4.2	52	229		-3
PF03701.18	; UPF0181 ; Uncharacterised protein family (UPF0181)	12.4	580	19.6	2.2	20	50		-2.76343
PF20033.3	; DUF6438 ; Domain of unknown function (DUF6438)	12.12	660	16.87	2.3	17	76		-2.81954
PF07643.15	; DUF1598 ; Protein of unknown function (DUF1598)	12.04	720	19.99	2.8	20	84		-2.85733
PF20850.1	; EF_HD ; Oedema factor (EF), alpha-helical domain	11.67	790	23.19	3.2	26	168		-2.89763
XP_005256678.1	PREDICTED: uncharacterized protein C17orf51 isoform X1 [Homo sapiens]	10.95	550	24.26	2.1	68	203		-2.74036
SMARC1 reciprocal profile-HMM search
No	Hit	Prob	E-value	P-value	Score	SS	Cols	Query HMM	Templat	e HMM		"-Log10 E value"
1	NP_003065.3 SWI/SNF complex su	99.6	4.2e-13	2e-18	105.1	12.7	122	3-124	164-285	-1105		12.3768
2	XP_005269159.1 PREDICTED: SWI/	99.6	5.5e-13	2.6E-18	105	12.8	122	3-124	136-257	-1244		12.2596
26	NP_006288.2 DNA repair protein	98.7	2.6e-07	1.2E-12	71.2	6.3	84	1-124	317-401	-633		6.58503
27	XP_016871579.1 PREDICTED: DNA	98.7	8.3e-07	4e-12	63.8	8.0	88	3-124	40-130	-359		6.08092
44	XP_011514284.1 PREDICTED: PAX-	98.6	6.3e-07	3e-12	72.6	6.1	82	3-124	72-155	-1043		6.20066
47	XP_011510818.1 PREDICTED: prot	98.6	2.3e-06	1.1E-11	68.8	9.0	83	2-124	238-321	-927		5.63827
69	NP_430255.2 RNA polymerase II	98.5	8e-07	3.8E-12	70.7	5.8	83	2-124	632-726	-867		6.09691
104	XP_011513589.1 PREDICTED: DNA-	98.5	7.6e-06	3.7E-11	56.5	8.3	78	1-124	24-120	-247		5.11919
108	NP_001269474.1 BRCA1-associate	98.5	2.2e-06	1.1E-11	60.8	5.8	84	4-124	116-200	-326		5.65758
109	XP_016867009.1 PREDICTED: medi	98.5	9.6e-07	4.6E-12	73.7	4.3	82	1-124	1886-196	7(2088)		6.01773
179	NP_006428.2 poly [ADP-ribose]	98.3	4e-06	1.9E-11	71.1	5.5	87	2-124	33695	-1724		5.39794
198	XP_016865469.1 PREDICTED: SMC5	98.3	7.7e-06	3.7E-11	66.8	6.3	85	1-124	39-125	-1045		5.11351
199	XP_005247133.1 PREDICTED: DNA	98.3	5.7e-06	2.7E-11	69.6	5.7	81	5-124	1261-134	4(1517)		5.24413
203	XP_011510659.1 PREDICTED: DNA	98.3	9.1e-06	4.4E-11	66.8	6.6	83	2-124	198-282	-1126		5.04096
227	NP_001017520.1 DNA nucleotidyl	98.3	1.8e-05	8.6E-11	60.1	6.9	90	1-124	29-122	-508		4.74473
228	XP_016876061.1 PREDICTED: DNA	98.3	9.8e-06	4.7E-11	64.7	5.8	85	1-124	743-842	-844		5.00877
277	XP_011515347.1 PREDICTED: nibr	98.2	1.5e-05	7.4E-11	62.3	5.5	83	3-124	27-113	-672		4.82391
337	XP_005258027.1 PREDICTED: DNA	98.0	0.00022	1e-09	58.8	8.2	73	1-122	944-101	8(1018)		3.65758
425	NP_002904.3 replication factor	95.6	0.11	5.3E-07	45	4.5	77	1-115	404-481	-1147		0.958607
432	NP_689661.1 telomere repeats-b	95.0	0.27	1.3E-06	34.6	4.1	84	3-124	31413	-220		0.568636
433	NP_079380.2 protein DBF4 homol	94.5	0.67	3.2E-06	36.4	5.7	45	17199	46-91	-431		0.173925
439	PF00533.30 ; BRCT ; BRCA1 C Te	93.7	1.4	6.9E-06	22.6	4.7	71	1-113	28550	-78		-0.146128
448	NP_001260499.1 chiffon, isofor	91.4	3.4	1.6E-05	37.7	5.8	45	17199	41-86	-1695		-0.531479
464	PF16759.9 ; LIG3_BRCT ; DNA li	74.7	27	0.00013	17	6.7	67	1-116	25993	-71		-1.43136
473	PF16508.9 ; NIBRIN_BRCT_II ; S	49.0	200	0.00097	19.3	3.8	30	12451	12540	-126		-2.30103
478	PF21000.1 ; RMI1_N_N ; RMI1, N	33.2	120	0.00059	16.3	1.0	11	104-114	44105	-50		-2.07918
495	PF12738.11 ; PTCB-BRCT ; twin	16.9	460	0.0022	12	6.0	43	18445	16072	-63		-2.66276
497	PF16359.9 ; RcsD_ABL ; RcsD-AB	14.4	1300	0.006	15.9	4.2	33	12420	12055	-102		-3.11394
499	PF16771.9 ; RTT107_BRCT_6 ; Re	10.3	1800	0.0088	15.7	2.7	31	12086	12420	-122		-3.25527

## Sheet: Figure 1g
Figure 1g		DNA repair protein classes			Summary
		Classes	Number of proteins		DNA repair protein class	Number
		Total	1358		Adaptors	248
		Catalytic	478		Catalytic	478
		Endo- and exonucleases and glycosidases	36		Repeat	123
		DNA helicases	44		DNA binding	509
		ATPases	120		Other	71
		DNA ligases	8
		DNA polymerases	17
		Phosphor modification	30
		poly(ADP-ribose) modification	4
		Ubiquitin modification	61
		Other	158
		Protein-binding/adaptors	248
		DNA-binding	509
		HEAT/ARM
		TPR	123
		WD
		kelch
		Leucin-rich
		ANK

## Sheet: Figure 1l
Figure 1l		Mitotic protein classes			Summary
		Classes	Number		Mitotic protein class	Number
		Total	795		Other	252
		Catalytic	121		Adaptors	207
		Endo- and exonucleases and glycosidases	0		DNA-binding	38
		DNA helicases	12		Repeat	99
		ATPases	52		Catalytic	121
		DNA ligases	0
		DNA polymerases	0
		Phosphor modification	21
		poly(ADP-ribose) modification	2
		Ubiquitin modification	11
		Total	199
		Protein-binding/adaptors	207
		DNA-binding	38
		Repeats	99
		ARM/HEAT
		TPR
		WD
		kelch
		Leucin-rich
		ANK
		RCC1
		annexin
		Total

## Sheet: Figure 2f
Figure 2f
TEX15 PARP domain reciprocal profile-HMM search
Hit	Name	Probability	E-value	Score	SS	Aligned cols	Target Length		"-Log10 E-value"
XP_005273632.1	PREDICTED: testis-expressed sequence 15 protein isoform X2 [Homo sapiens]	100	3.8e-49	368.73	28.3	301	3172		48.4202
NP_001106207.1	protein TASOR isoform a [Homo sapiens]	100	7.3e-33	261.01	26.8	286	1512		32.1367
XP_011517817.1	PREDICTED: protein FAM208B isoform X1 [Homo sapiens]	99.96	2.1e-27	227.34	21.7	235	2716		26.6778
XP_016875160.1	PREDICTED: poly [ADP-ribose] polymerase 11 isoform X2 [Homo sapiens]	99.9	6.5e-22	165.05	19.2	191	257		21.1871
NP_001171646.1	TCDD-inducible poly [ADP-ribose] polymerase [Homo sapiens]	99.9	7.9e-22	181.24	20.3	200	657		21.1024
NP_001295250.1	poly [ADP-ribose] polymerase 15 isoform 4 precursor [Homo sapiens]	99.89	4e-21	168.72	20.9	200	375		20.3979
XP_011515638.1	PREDICTED: poly [ADP-ribose] polymerase 10 isoform X1 [Homo sapiens]	99.88	1.9e-20	180.54	20.7	216	1016		19.7212
XP_011510779.1	PREDICTED: poly [ADP-ribose] polymerase 15 isoform X5 [Homo sapiens]	99.87	4e-20	170.27	19	194	552		19.3979
NP_064504.2	zinc finger CCCH-type antiviral protein 1 isoform 1 [Homo sapiens]	99.86	4.6e-20	175.15	18.6	168	902		19.3372
NP_073587.1	poly [ADP-ribose] polymerase 12 [Homo sapiens]	99.87	6.8e-20	172.41	22.6	217	701		19.1675
NP_001139575.1	poly [ADP-ribose] polymerase 9 isoform b [Homo sapiens]	99.83	2e-18	166.21	20.4	201	819		17.699
XP_016872189.1	PREDICTED: tankyrase-2 isoform X6 [Homo sapiens]	99.79	3.3e-18	168.82	14.3	198	977		17.4815
NP_060024.2	poly [ADP-ribose] polymerase 14 [Homo sapiens]	99.8	8e-18	175.06	19.3	192	1801		17.0969
NP_003738.2	tankyrase-1 [Homo sapiens]	99.78	9.8e-18	170.1	15.2	201	1327		17.0088
NP_001003931.3	poly [ADP-ribose] polymerase 3 isoform a [Homo sapiens]	99.77	2.9e-17	151.15	15.8	193	540		16.5376
NP_001609.2	poly [ADP-ribose] polymerase 1 [Homo sapiens]	99.76	5.9e-17	159.19	16.8	202	1014		16.2291
NP_001036083.1	poly [ADP-ribose] polymerase 2 isoform 2 [Homo sapiens]	99.74	1.3e-16	147.5	15.1	198	570		15.8861
XP_011533233.1	PREDICTED: poly [ADP-ribose] polymerase 4 isoform X1 [Homo sapiens]	99.75	1.6e-16	161.68	17.9	184	1771		15.7959
XP_011520044.1	PREDICTED: mono [ADP-ribose] polymerase PARP16 isoform X5 [Homo sapiens]	99.63	3.4e-14	120.13	14.6	175	277		13.4685
NP_001310448.1	poly [ADP-ribose] polymerase 6 isoform 3 [Homo sapiens]	98.48	2.5e-06	80.75	9.2	148	610		5.60206
XP_016865340.1	PREDICTED: poly [ADP-ribose] polymerase 8 isoform X8 [Homo sapiens]	98.48	4.4e-06	79.03	10.8	159	607		5.35655
PF13151.10	; DUF3990 ; Protein of unknown function (DUF3990)	67.24	34	27.63	3.9	42	147		-1.53148
NP_001005408.1	neuralized-like protein 4 isoform 2 [Homo sapiens]	71.05	52	38.53	7.1	105	1560		-1.716
PF15633.10	; Tox-ART-HYD1 ; HYD1 signature containing ADP-ribosyltransferase	35.23	190	21.54	3.2	39	101		-2.27875
XP_016873890.1	PREDICTED: tRNA 2'-phosphotransferase 1 isoform X3 [Homo sapiens]	24.43	360	23.36	3.2	25	167		-2.5563
PF18760.5	; ART-PolyVal ; ADP-Ribosyltransferase in polyvalent proteins	35.55	380	20.31	4.8	59	112		-2.57978
XP_016864819.1	PREDICTED: nipped-B-like protein isoform X7 [Homo sapiens]	10.67	420	33.64	0.9	22	2265		-2.62325
NP_113660.1	tRNA 2'-phosphotransferase 1 isoform 2 [Homo sapiens]	20.64	440	23.8	3.1	25	204		-2.64345
XP_005274404.1	PREDICTED: tRNA 2'-phosphotransferase 1 isoform X2 [Homo sapiens]	19.04	490	23.54	3.1	25	205		-2.6902
NP_001153864.1	tRNA 2'-phosphotransferase 1 isoform 4 [Homo sapiens]	17.47	530	23.6	3	23	216		-2.72428
PF02088.19	; Ornatin ; Ornatin	12.91	550	15.8	1.3	17	41		-2.74036
NP_001286980.1	uncharacterized protein Dmel_CG33057, isoform B [Drosophila melanogaster]	22.34	670	22.9	4.5	52	212		-2.82607
NP_001153861.1	tRNA 2'-phosphotransferase 1 isoform 3 [Homo sapiens]	14.72	730	23.54	3.2	25	255		-2.86332
XP_005274402.1	PREDICTED: tRNA 2'-phosphotransferase 1 isoform X1 [Homo sapiens]	14.59	740	23.46	3.2	25	254		-2.86923
NP_001153862.1	tRNA 2'-phosphotransferase 1 isoform 1 [Homo sapiens]	14.25	760	23.4	3.2	25	253		-2.88081
PF03912.18	; Psb28 ; Psb28 protein	16.63	1300	18.52	4.4	27	105		-3.11394
PF19164.4	; DUF5846 ; Family of unknown function (DUF5846)	10.22	1300	18.97	2.9	28	116		-3.11394
PF02763.18	; Diphtheria_C ; Diphtheria toxin, C domain	17.62	1700	20.19	7.1	68	187		-3.23045
NP_001097329.1	uncharacterized protein Dmel_CG12963, isoform C [Drosophila melanogaster]	10.3	1700	19.59	3.6	34	178		-3.23045
AKAP11 macro domain reciprocal profile-HMM search
Nr	Hit	Name	Probability	E-value	Score	SS	Aligned cols	Target Length		"-Log10 E-value"
1	XP_005253721.1	PREDICTED: A-kinase anchor protein 3 isoform X1 [Homo sapiens]	100	2.6e-279	2314.93	85.4	853	853		278.585
7	NP_647450.1	A-kinase anchor protein 4 isoform 2 [Homo sapiens]	100	3.4e-229	1908.07	61	724	845		228.469
10	XP_005246927.1	PREDICTED: A-kinase anchor protein SPHKAP isoform X4 [Homo sapiens]	99.03	3.7e-09	133.58	12	107	1683		8.4318
16	XP_005266305.1	PREDICTED: A-kinase anchor protein 11 isoform X3 [Homo sapiens]	98.85	2.9e-08	126.45	10.7	98	1856		7.5376
30	NP_001290418.1	poly(ADP-ribose) glycohydrolase isoform d [Homo sapiens]	97.98	0.00012	89.33	10.9	122	562		3.92082
36	PF10522.13	; RII_binding_1 ; RII binding domain	95.69	0.023	42.01	1.7	19	19		1.63827
37	PF05028.18	; PARG_cat_C ; Poly (ADP-ribose) glycohydrolase (PARG), Macro domain fold	53.12	41	36.48	2.7	47	209		-1.61278
38	XP_011536571.1	PREDICTED: cob(I)yrinic acid a,c-diamide adenosyltransferase, mitochondrial isoform X3 [Homo sapiens]	48.85	66	36.17	3.5	21	158		-1.81954
39	NP_001262403.1	pumilio, isoform G [Drosophila melanogaster]	48.59	110	45.9	6.2	109	1533		-2.04139
40	XP_011536570.1	PREDICTED: cob(I)yrinic acid a,c-diamide adenosyltransferase, mitochondrial isoform X2 [Homo sapiens]	43.78	100	35.09	3.9	24	159		-2
51	XP_016858704.1	PREDICTED: rab-like protein 2A isoform X5 [Homo sapiens]	26.36	1000	26.39	7.5	95	229		-3
52	PF05589.15	; DUF768 ; Protein of unknown function (DUF768)	26.28	540	25.24	5	47	67		-2.73239
54	PF03360.20	; Glyco_transf_43 ; Glycosyltransferase family 43	24.7	210	33.56	2.7	26	211		-2.32222
55	PF01923.22	; Cob_adeno_trans ; Cobalamin adenosyltransferase	24.39	270	30.61	3.2	20	174		-2.43136
56	XP_016875497.1	PREDICTED: protein FAM186B isoform X4 [Homo sapiens]	24.34	280	39.38	4	67	803		-2.44716
59	PF01487.19	; DHquinase_I ; Type I 3-dehydroquinase	23.73	950	27.94	7	60	227		-2.97772
64	PF16762.9	; RHH_6 ; Ribbon-helix-helix domain	21.52	1400	22.59	6.8	49	77		-3.14613
65	PF12646.11	; DUF3783 ; Domain of unknown function (DUF3783)	21.15	800	23.4	4.9	42	57		-2.90309
73	NP_001293087.1	rab-like protein 2A isoform 2 [Homo sapiens]	20.75	1600	24.96	7.6	95	229		-3.20412
79	XP_011538797.1	PREDICTED: tryptophan--tRNA ligase, mitochondrial isoform X5 [Homo sapiens]	20.19	1200	28.94	7.4	58	274		-3.07918

## Sheet: Figure 3b
Figure 3b
SPIDR OB3 domain reciprocal profile-HMM search
Nr	Hit	Name	Probability	E-value	Score	SS	Aligned cols	Target Length		"-LOG10 e-valua"
1	XP_011515809.1	PREDICTED: DNA repair-scaffolding protein isoform X32 [Homo sapiens]	99.67	1.2e-15	126.48	9.8	92	390		14.9208
36	XP_005269977.1	PREDICTED: protein FAM35A isoform X9 [Homo sapiens]	99.25	5.8e-11	102.77	7.3	81	555		10.2366
34	NP_002936.1	replication protein A 70 kDa DNA-binding subunit [Homo sapiens]	99.28	1.4e-10	97.06	10.8	84	616		9.85387
41	NP_659455.3	DNA damage-induced apoptosis suppressor protein [Homo sapiens]	99.17	6.7e-10	101.41	10.5	82	998		9.17393
40	NP_001157032.1	meiosis-specific with OB domain-containing protein isoform 1 [Homo sapiens]	99.17	6.9e-10	88.92	9.6	84	471		9.16115
56	NP_056265.2	protection of telomeres protein 1 isoform 1 [Homo sapiens]	98.97	1.8e-08	87.84	10.2	84	634		7.74473
74	XP_011522313.1	PREDICTED: CST complex subunit CTC1 isoform X4 [Homo sapiens]	97.6	0.0018	60.32	9.7	80	918		2.74473
79	PF08274.16	; YjdM_Zn_Ribbon ; PhnA Zinc-Ribbon	96.59	0.0078	31.66	2.3	28	30		2.10791
81	NP_005025.1	DNA-directed RNA polymerases I, II, and III subunit RPABC4 [Homo sapiens]	95.28	0.1	33.24	3.4	35	58		1
82	PF21344.1	; LysW-like_globular ; Alpha-aminoadipate carrier protein LysW-like, globular domain	94.77	0.12	27.29	2.3	29	45		0.920819
83	PF09538.14	; FYDLN_acid ; Protein of unknown function (FYDLN_acid)	94.19	0.14	38.5	2.3	28	134		0.853872
85	PF14803.10	; Nudix_N_2 ; Nudix N-terminal	94.02	0.22	26.66	2.4	25	34		0.657577
86	PF01155.23	; HypA ; Hydrogenase/urease nickel incorporation, metallochaperone, hypA	94.01	0.22	34.3	2.9	39	112		0.657577
84	PF14205.10	; Cys_rich_KTR ; Cysteine-rich KTR	94.04	0.32	29.41	3.3	45	54		0.49485
90	PF11520.12	; Cren7 ; Chromatin protein Cren7	91.26	0.39	31.69	1.2	21	58		0.408935
87	PF10122.13	; Mu-like_Com ; Mu-like prophage protein Com	93.04	0.48	27.83	2.9	29	51		0.318759
89	PF08792.14	; A2L_zn_ribbon ; A2L zinc ribbon domain	92.05	0.56	23.81	2.1	25	33		0.251812
91	PF18547.5	; HalOD2 ; Halobacterial output domain 2	91.1	0.64	30.14	1.9	27	50		0.19382
93	PF09297.15	; zf-NADH-PPase ; NADH pyrophosphatase zinc ribbon domain	89.93	0.98	22.92	1.7	22	32		0.00877392
94	PF06221.17	; zf-C2HC5 ; Putative zinc finger motif, C2HC5-type	89.92	0.98	29.15	2	33	53		0.00877392
88	PF14353.10	; CpXC ; CpXC protein	92.64	1.2	32.09	4.9	51	127		-0.0791812
92	PF11781.12	; zf-RRN7 ; Zinc-finger of RNA-polymerase I-specific TFIIB, Rrn7	90.47	1.2	23.16	2.4	28	33		-0.0791812
95	PF07754.15	; HVO_2753_ZBP ; Small zinc finger protein HVO_2753-like, Zn-binding pocket	89.8	1.3	26.87	2.4	34	46		-0.113943
103	NP_001295349.1	inactive serine/threonine-protein kinase VRK3 isoform 3 [Homo sapiens]	87.43	1.3	35.93	1.8	24	412		-0.113943
105	PF14149.10	; YhfH ; YhfH-like protein	87.06	1.3	27.1	1.1	22	37		-0.113943
99	NP_001027443.1	uncharacterized protein Dmel_CG33785 [Drosophila melanogaster]	88.51	1.4	30.38	2.2	25	108		-0.146128
97	PF09151.14	; DUF1936 ; Domain of unknown function (DUF1936)	89.31	1.5	26.72	2.3	25	34		-0.176091
96	PF05129.17	; Elf1 ; Transcription elongation factor Elf1 like	89.48	1.6	27.48	2.8	30	78		-0.20412
106	PF14446.10	; Prok-RING_1 ; Prokaryotic RING finger family 1	86.69	1.6	27.37	1.5	29	53		-0.20412
107	NP_057524.3	inactive serine/threonine-protein kinase VRK3 isoform 1 [Homo sapiens]	86.6	1.6	36.37	1.8	24	474		-0.20412
RPA1 OB4 domain forward profile-HMM search
Nr	Hit	Name	Probability	E-value	Score	SS	Aligned cols	Target Length			"-Log10 (E value)
1	NP_002936.1	replication protein A 70 kDa DNA-binding subunit [Homo sapiens]	99.9	2.8e-22	182.29	16.7	149	616			21.5528
2	NP_001157032.1	meiosis-specific with OB domain-containing protein isoform 1 [Homo sapiens]	99.78	6.9e-18	147.15	13.5	137	471			17.1612
3	NP_056265.2	protection of telomeres protein 1 isoform 1 [Homo sapiens]	99.74	1.4e-16	150.44	15.3	100	634			15.8539
5	XP_011538185.1	PREDICTED: protein FAM35A isoform X8 [Homo sapiens]	99.71	2.7e-16	149.59	13	144	603			15.5686
20	NP_659455.3	DNA damage-induced apoptosis suppressor protein [Homo sapiens]	99.42	8.7e-12	124.37	15.1	127	998			11.0605
21	XP_011543137.1	PREDICTED: DNA damage-induced apoptosis suppressor protein isoform X1 [Homo sapiens]	99.42	8.7e-12	124.37	15.1	127	998			11.0605
32	XP_016868778.1	PREDICTED: DNA repair-scaffolding protein isoform X29 [Homo sapiens]	98.46	1.3e-06	84.07	7.8	89	527			5.88606
66	PF15489.10	; CTC1 ; CST, telomere maintenance, complex subunit CTC1	97.01	0.015	60.24	10.4	87	1144			1.82391
67	PF16099.9	; RMI1_C ; Recq-mediated genome instability protein 1, C-terminal OB-fold	96.83	0.014	46.24	6.9	88	135			1.85387
68	XP_011522313.1	PREDICTED: CST complex subunit CTC1 isoform X4 [Homo sapiens]	95.03	0.47	49.82	9.8	86	918			0.327902
69	NP_079375.3	CST complex subunit CTC1 [Homo sapiens]	94.68	0.64	50.43	9.9	86	1217			0.19382
72	PF08274.16	; YjdM_Zn_Ribbon ; PhnA Zinc-Ribbon	90.62	0.5	26.98	1.5	27	30			0.30103
73	PF09538.14	; FYDLN_acid ; Protein of unknown function (FYDLN_acid)	80.16	4.5	33.56	2.6	34	134			-0.653213
74	NP_005025.1	DNA-directed RNA polymerases I, II, and III subunit RPABC4 [Homo sapiens]	79.5	6.4	27.51	2.8	29	58			-0.80618
75	NP_079221.2	recQ-mediated genome instability protein 1 [Homo sapiens]	78.67	12	39.33	5.4	85	625			-1.07918
76	XP_005252268.1	PREDICTED: recQ-mediated genome instability protein 1 isoform X1 [Homo sapiens]	78.67	12	39.33	5.4	85	625			-1.07918
83	PF08792.14	; A2L_zn_ribbon ; A2L zinc ribbon domain	69.69	9.9	20.81	1.5	26	33			-0.995635
84	XP_005251250.1	PREDICTED: DNA repair-scaffolding protein isoform X10 [Homo sapiens]	68.77	21	38.83	4.5	40	815			-1.32222
85	PF11781.12	; zf-RRN7 ; Zinc-finger of RNA-polymerase I-specific TFIIB, Rrn7	65.63	15	20.71	1.7	27	33			-1.17609
86	NP_113628.1	receptor-transporting protein 3 [Homo sapiens]	64.17	28	32.32	3.9	39	232			-1.44716
88	PF09297.15	; zf-NADH-PPase ; NADH pyrophosphatase zinc ribbon domain	60.11	18	19.74	1.4	22	32			-1.25527
89	PF03604.17	; DNA_RNApol_7kD ; DNA directed RNA polymerase, 7 kDa subunit	59.39	23	21.54	1.8	21	31			-1.36173
90	NP_001004312.2	receptor-transporting protein 2 [Homo sapiens]	57.12	43	30.92	3.8	39	225			-1.63347
91	XP_016861790.1	PREDICTED: receptor-transporting protein 2 isoform X1 [Homo sapiens]	57.12	43	30.92	3.8	39	225			-1.63347
93	NP_714919.2	receptor-transporting protein 1 [Homo sapiens]	56.46	39	32.08	3.5	39	263			-1.59106
94	PF21344.1	; LysW-like_globular ; Alpha-aminoadipate carrier protein LysW-like, globular domain	55.5	32	19.46	1.9	25	45			-1.50515
95	PF14353.10	; CpXC ; CpXC protein	55.3	75	25.34	4.5	47	127			-1.87506
96	PF03646.19	; FlaG ; FlaG protein	51.85	30	27.37	1.8	38	112			-1.47712
97	PF14803.10	; Nudix_N_2 ; Nudix N-terminal	51.35	36	19.68	1.7	25	34			-1.5563

## Sheet: Figure 3f
Figure 3f
							WCE: anti-FLAG
							Streptavidin IP: anti-FLAG

## Sheet: Figure 3g
Figure 3g
								1. Soluble fraction: anti-FLAG
								2.Chromatin fraction: anti-FLAG
					Chromatin fraction: anti-Histone H3

## Sheet: Figure 3h
Figue 3h
							Streptavidin IP: anti-RPA1
							Streptavidin IP: anti-FLAG

[truncated: 19 more sheets: Figure 3j, Figure 4b, Figure 4f, Figure 4g, Figure 4i, Figure 4j, Figure 4k, Figure 5g, Figure 5h, Supplementary Fig. 2d, Supplementary Fig. 3c, Supplementary Fig. 3d, Supplementary Fig. 3e, Supplementary Fig. 4c, ´Supplemntary Figure 5b, Supplementary Fig. 5c, Supplementary Fig. 5d, Supplementary Fig. 6c, Supplementary Fig. 7a]
